# Supplementary material for: Switzerland’s Narcotics Regulation Jungle: Off-Label Use, Counterfoil Prescriptions, and Opioid Agonist Therapy in the French-Speaking Cantons
Source: Int J Environ Res Public Health. 2021 Dec 14;18(24):13164. doi: 10.3390/ijerph182413164 (PMC8700987; doi:10.3390/ijerph182413164)
Supplement: Supplementary file 1 [file ijerph-18-13164-s001.zip]

Archive with 1 entries (1 files):
- ijerph-1417531-supplementary.pdf
